# Supplementary material for: Adaptive Resistance of Staphylococcus aureus to Cefquinome Sulfate in an In Vitro Pharmacokinetic Model with Transcriptomic Insights
Source: Microorganisms. 2025 Feb 2;13(2):329. doi: 10.3390/microorganisms13020329 (PMC11858071; doi:10.3390/microorganisms13020329)
Supplement: Supplementary file 1 [file microorganisms-13-00329-s001.zip]

Archive with 1 entries (1 files):
- microorganisms-3433409-supplementary.pdf
